# Supplementary material for: Comparison of the PF07598-Encoded Virulence-Modifying Proteins of L. interrogans and L. borgpetersenii
Source: Trop Med Infect Dis. 2022 Dec 26;8(1):14. doi: 10.3390/tropicalmed8010014 (PMC9863803; doi:10.3390/tropicalmed8010014)
Supplement: Supplementary file 1 [file tropicalmed-08-00014-s001.zip]

Archive with 1 entries (1 files):
- tropicalmed-2068612-supplementary.pdf
